# Supplementary material for: Mutational Landscape and Actionable Target Rates on Advanced Stage Refractory Cancer Patients: A Multicenter Chilean Experience
Source: J Pers Med. 2022 Jan 31;12(2):195. doi: 10.3390/jpm12020195 (PMC8879850; doi:10.3390/jpm12020195)
Supplement: Supplementary file 1 [file jpm-12-00195-s001.zip]

Archive with 5 entries (5 files):
- Supplementary FigS1 copia.pdf
- Supplementary Table S1.pdf
- Supplementary Table S2.pdf
- Supplementary Table S3.pdf
- Supplementary Table S4.pdf
